# Supplementary material for: Role of UCP2 in the Energy Metabolism of the Cancer Cell Line A549
Source: Int J Mol Sci. 2023 May 1;24(9):8123. doi: 10.3390/ijms24098123 (PMC10179244; doi:10.3390/ijms24098123)
Supplement: Supplementary file 1 [file ijms-24-08123-s001.zip]

Archive with 1 entries (1 files):
- ijms-2302643-supplementary.pdf
